# Supplementary material for: A Novel CXCR4-Targeted Diphtheria Toxin Nanoparticle Inhibits Invasion and Metastatic Dissemination in a Head and Neck Squamous Cell Carcinoma Mouse Model
Source: Pharmaceutics. 2022 Apr 18;14(4):887. doi: 10.3390/pharmaceutics14040887 (PMC9032726; doi:10.3390/pharmaceutics14040887)
Supplement: Supplementary file 1 [file pharmaceutics-14-00887-s001.zip]

Archive with 1 entries (1 files):
- pharmaceutics-1660429-supplementary.pdf
